# Supplementary material for: Application of Sensitivity Analysis to Discover Potential Molecular Drug Targets
Source: Int J Mol Sci. 2022 Jun 13;23(12):6604. doi: 10.3390/ijms23126604 (PMC9223434; doi:10.3390/ijms23126604)
Supplement: Supplementary file 1 [file ijms-23-06604-s001.zip]

Archive with 1 entries (1 files):
- ijms-1740330-supplementary.pdf
